# Supplementary material for: Assessing Quality of Life in Genital Lichen Sclerosus: The Role of Disease Severity and Localization—A Swedish Prospective Cohort Study
Source: Med Sci (Basel). 2025 Aug 5;13(3):111. doi: 10.3390/medsci13030111 (PMC12371901; doi:10.3390/medsci13030111)
Supplement: Supplementary file 1 [file medsci-13-00111-s001.zip]

Archive with 1 entries (1 files):
- medsci-3747637-supplementary.pdf
